# Supplementary material for: On-site clinical mentoring as a maternal and new-born care quality improvement method: evidence from a nurse cohort study in Nepal
Source: BMC Nurs. 2020 Jan 8;19:3. doi: 10.1186/s12912-019-0396-1 (PMC6950904; doi:10.1186/s12912-019-0396-1)
Supplement: Supplementary file 3 — Additional file 3: Table S1. Changes in assessment scores from baseline to end line by SBA status, Nepal, 2016-2018. [file 12912_2019_396_MOESM3_ESM.xlsx]

## Sheet: Suppl table 2
Table S1: Changes in assessment scores from baseline to end line by SBA status, Nepal, 2016-2018
	SBA nursing staff						non-SBAs nursing staff					Comparison
	Assessed	Baseline score		Score change			Assessed	Baseline score		Score change
	N	Median	IQR	Median	IQR		N	Median	IQR	Median	IQR	P
Managing eclampsia	97	63	[53.0 - 73.0]	+ 26.6	[20.0 - 37.0]		13	50	[43.3 - 63.3]	+ 33.3	[27.0 - 40.0]	NS
Managing shock due to PPH	96	64	[51.0 - 71.0]	+ 29.2	[17.9 - 41.8]		13	58	[54.8 - 64.5]	+ 29.5	[29.0 - 38.7]	NS
Newborn resuscitation	101	69	[50.0 - 81.0]	+ 25.0	[13.0 - 43.7]		23	23	[37.0 - 68.6]	+ 37.5	[19.4 - 56.5]	NS
Conducting normal delivery	101	71	[62.2 - 79.0]	+ 21.0	[14.5 - 29.0]		24	66.5	[59.0 - 75.0]	+ 18.35	[8.5 - 29.0]	NS
Interpreting a partograph	99	60	[40.0 - 80.0]	+ 30.0	[10.0 - 48.0]		28	50	[30.0 - 70.0]	+ 30.0	[12.8 - 50.9]	NS
Referral procedure	96	78.2	[66.0 - 88.0]	+ 17.0	[10.0 - 30.0]		11	75	[41.7 - 80.0]	+ 20.0	[12.9 - 41.6]	NS
Kangaroo mother care	90	73	[60.0 - 83.0]	+ 20.0	[7.0 - 33.0]		17	73	[66.6 - 87.0]	+ 7.0	[6.3 - 27.0]	NS
Condom tamponnade	69	87	[78.0 - 91.0]	+ 5.0	[0.0 - 13.0]		12	87	[77.6 - 87.0]	+ 4.2	[-0.1 - 8.4]	NS
Decontaminating instruments	81	88	[87.0 - 100.0]	+ 0.0	[0.0 - 13.0]		10	87.7	[75.0 - 100.0]	+ 12.3	[0.0 - 25.0]	NS
Putting on sterile gloves	99	100	[86.0 - 100.0]	+ 0.0	[0.0 - 14.0]		10	100	[86.0 - 100.0]	+ 0.0	[0.0 - 14.0]	NS
Manual vacuum aspiration	41	86	[79.0 - 90.0]	+ 8.0	[1.5 - 14.0]		0			.		-
Vacuum delivery	56	81	[74.5 - 88.0]	+ 11.9	[4.0 - 19.0]		0			.		-
Notes:
Were included in the analysis mentees working as ANMs or nurses, with baseline and end line clinical assessments, who did not become SBAs during the course of the programme
Score change was assessed from baseline (first mentoring session) to end line (last mentoring session)
Comparisons were done using the Kruskal-Wallis equality-of-populations rank test
SBA: Skilled Birth Attendant; PPH: Post-partum haemorrhage;
IQR: interquartile range
NS: not statistically significant
