# Supplementary material for: On-site clinical mentoring as a maternal and new-born care quality improvement method: evidence from a nurse cohort study in Nepal
Source: BMC Nurs. 2020 Jan 8;19:3. doi: 10.1186/s12912-019-0396-1 (PMC6950904; doi:10.1186/s12912-019-0396-1)
Supplement: Supplementary file 4 — Additional file 4: Table S2. Changes in assessment scores from baseline to end line by mentees' function status, Nepal, 2016-2018. [file 12912_2019_396_MOESM4_ESM.xlsx]

## Sheet: Suppl table 2
Table S2: Changes in assessment scores from baseline to end line by mentees' function status, Nepal, 2016-2018
	ANMs						Nurses					Comparison
	Assessed	Baseline score		Score change			Assessed	Baseline score		Score change
	N	Median	IQR	Median	IQR		N	Median	IQR	Median	IQR	P
Managing eclampsia	92	60	[50.0 - 71.5]	+ 30.0	[20.0 + 38.5]		18	73	[63.0 - 87.0]	+ 21.5	[3.0 + 27.0]	NS
Managing shock due to PPH	91	61	[51.0 - 68.0]	+ 30.0	[20.0 + 42.0]		18	69	[64.0 - 81.0]	+ 21.0	[14.0 + 31.4]	0.005
Newborn resuscitation	103	68	[44.0 - 81.0]	+ 25.2	[18.7 + 44.5]		21	75	[58.3 - 88.0]	+ 19.0	[7.0 + 31.0]	NS
Conducting normal delivery	103	69.3	[61.8 - 77.0]	+ 21.0	[14.0 + 30.5]		22	74.5	[66.0 - 82.0]	+ 18.0	[10.0 + 25.8]	0.03
Interpreting a partograph	105	60	[40.0 - 80.0]	+ 30.0	[10.0 + 5.0]		22	70	[60.0 - 80.0]	+ 22.5	[10.0 + 30.0]	NS
Referral procedure	89	75	[66.0 - 85.0]	+ 17.3	[12.0 + 30.0]		18	83	[58.0 - 88.0]	+ 17.0	[9.0 + 33.3]	NS
Kangaroo mother care	91	73	[60.0 - 83.0]	+ 20.0	[7.0 + 33.3]		16	83.5	[73.0 - 89.5]	+ 13.5	[6.5 + 20.0]	NS
Condom tamponnade	68	87	[78.0 - 91.0]	+ 0.0	[0.0 + 13.0]		13	87	[86.9 - 91.0]	+ 2.0	[0.0 + 13.0]	NS
Decontaminating instruments	78	88	[87.0 - 100.0]	+ 0.0	[0.0 + 14.0]		13	88	[87.0 - 100.0]	+ 0.0	[0.0 + 0.0]	NS
Putting on sterile gloves	89	100	[86.0 - 100.0]	+ 9.3	[2.2 + 14.5]		20	100	[100.0 - 100.0]	+ 5.0	[0.0 + 12.0]	NS
Manual vacuum aspiration	28	85	[75.0 - 90.0]	+ 15.0	[4.0 + 19.0]		13	86	[81.0 - 91.0]	+ 8.0	[3.0 + 19.0]	NS
Vacuum delivery	41	80	[73.0 - 88.0]	+ 4.6	[0.0 + 13.0]		15	88	[76.0 - 92.0]	+ 4.4	[4.0 + 8.0]	NS
Notes:
Were included in the analysis mentees working as ANMs or nurses, and with baseline and end line clinical assessments
Score change was assessed from baseline (first mentoring session) to end line (last mentoring session)
Comparisons were done using the Kruskal-Wallis equality-of-populations rank test
SBA: Skilled Birth Attendant; PPH: Post-partum haemorrhage;
IQR: interquartile range
NS: not statistically significant
